# Supplementary material for: Elucidating the Potential Inhibitor against Type 2 Diabetes Mellitus Associated Gene of GLUT4
Source: J Pers Med. 2023 Apr 12;13(4):660. doi: 10.3390/jpm13040660 (PMC10146764; doi:10.3390/jpm13040660)
Supplement: Supplementary file 1 [file jpm-13-00660-s001.zip]

Archive with 1 entries (1 files):
- jpm-2225864-supplementary.pdf
